# Supplementary material for: Enhanced Visible Light-Driven Photocatalytic Water-Splitting Reaction of Titanate Nanotubes Sensitised with Ru(II) Bipyridyl Complex
Source: Nanomaterials (Basel). 2023 Nov 16;13(22):2959. doi: 10.3390/nano13222959 (PMC10674862; doi:10.3390/nano13222959)
Supplement: Supplementary file 1 [file nanomaterials-13-02959-s001.zip]

Archive with 1 entries (1 files):
- nanomaterials-2616531-supplementary.pdf
